# Supplementary material for: Optimizing the Extraction of Bioactive Compounds from Porphyra linearis (Rhodophyta): Evaluating Alkaline and Enzymatic Hydrolysis for Nutraceutical Applications
Source: Mar Drugs. 2024 Jun 18;22(6):284. doi: 10.3390/md22060284 (PMC11204741; doi:10.3390/md22060284)
Supplement: Supplementary file 1 [file marinedrugs-22-00284-s001.zip]

Archive with 1 entries (1 files):
- marinedrugs-3055493-supplementary.pdf
